# Supplementary material for: Vegetation-Driven Changes in Soil Salinity Ions and Microbial Communities Across Tidal Flat Reclamation
Source: Microorganisms. 2025 May 22;13(6):1184. doi: 10.3390/microorganisms13061184 (PMC12195035; doi:10.3390/microorganisms13061184)
Supplement: Supplementary file 1 [file microorganisms-13-01184-s001.zip]

Archive with 1 entries (1 files):
- microorganisms-3516881-supplementary.pdf
